# Supplementary material for: Does experiencing driving-related challenges increase older adults’ likelihood of entering senior living communities?
Source: Gerontologist. 2026 May 3;66(7):gnag089. doi: 10.1093/geront/gnag089 (PMC13260861; doi:10.1093/geront/gnag089)
Supplement: gnag089_Supplementary_Data [file gnag089_supplementary_data.zip]

Archive with 1 entries (1 files):
- [Revision]SangOKim_supplementary[April2026].pdf
